# Supplementary material for: Crystal structure and substrate-induced activation of ADAMTS13
Source: Nat Commun. 2019 Aug 22;10:3781. doi: 10.1038/s41467-019-11474-5 (PMC6706451; doi:10.1038/s41467-019-11474-5)
Supplement: Supplementary file 7 — Source Data [file 41467_2019_11474_MOESM7_ESM.xlsx]

## Sheet: Figure 2a
	Fraction of proteolysis by ADAMTS13 [0.75nM]
Time (sec)	VWF96 [250nM]	VWF96 [500nM]	VWF96 [750nM]	VWF96 [1000nM]	VWF96 [250nM]	VWF96 [500nM]	VWF96 [750nM]	VWF96 [1000nM]	VWF96 [250nM]	VWF96 [500nM]	VWF96 [750nM]	VWF96 [1000nM]	VWF96 [250nM]	VWF96 [500nM]	VWF96 [750nM]	VWF96 [1000nM]
0	0	0	0	0	0	0	0	0	0	0	0	0	0	0	0	0
300	0.31542	0.186781	0.231344	0.288088	0.409357	0.292056	0.307241	0.301811	0.268077	0.148936	0.339114	0.231884	0.170149	0.248572	0.240209	0.292683
600	0.38785	0.347701	0.430349	0.310249		0.338785	0.495107	0.440644	0.502645	0.370213	0.294798	0.279503	0.38209	0.397143	0.412533	0.480488
900	0.579439	0.433908	0.485075	0.523545	0.629629	0.521028	0.612524	0.635815	0.647266	0.582979	0.504817	0.482402	0.510448	0.511429	0.563969	0.536586
1800	0.801402	0.764368	0.751244	0.706371	0.846004	0.78972	0.79452	0.828974	0.813051	0.755319	0.697495	0.730849	0.746269	0.728572	0.75718	0.736586
2700	0.915888	0.87069	0.895522	0.850415	0.949318	0.88785	0.90998	0.812877	0.87478	0.880851	0.865125	0.846791	0.844776	0.782857	0.814621	0.826829
3600	0.964953	0.928161	0.915423	0.925208	0.990253	0.981308	0.911937	0.98994	0.92769	0.904255	0.8921	0.902691	0.883582	0.877143	0.882507	0.87561
5400	0.990654	0.985632	0.972637	0.975069	0.998051	0.997664	0.951076	1.02213	0.96649	0.97234	0.94605	0.933747	0.895522	0.902857	0.906005	0.912195

## Sheet: Figure 2b
	Fraction of proteolysis by ADAMTS13 [4nM]
Time (sec)	VWF87 (ΔSpacer) [5000nM]	VWF87 (ΔSpacer) [15000nM]	VWF87 (ΔSpacer) [7500nM]	VWF87 (ΔSpacer) [17500nM]
0	0	0	0	0
300			0.0744986
600	0.219321	0.401626	0.17383	0.1233
1200	0.287839	0.498744	0.303725	0.221215
2400	0.509124	0.593041	0.559694	0.411605
3600	0.663791	0.65756	0.716332	0.582049
5400	0.790381	0.767882	0.832856	0.768812
7200	0.86361	0.865358	0.851958	0.781505

## Sheet: Figure 2c
	Fraction of proteolysis by ADAMTS13 [3nM]
Time (sec)	VWF96-Spacer [6000nM]	VWF96-Spacer [8000nM]	VWF96-Spacer [13000nM]
0	0	0	0
300	0.0971068	0.0576542	0.152216
600	0.245867	0.304175	0.271676
1200	0.328512	0.359841	0.379576
2400	0.673554	0.693837	0.518304
3600	0.801653	0.755467	0.734104
5400	0.900826	0.866799	0.818882
7200	0.942149	0.898608	0.836224

## Sheet: Figure 2d
	Fraction of proteolysis by ADAMTS13 [5nM]
Time (sec)	VWF96-Cys [5000nM]	VWF96-Cys [7500nM]	VWF96-Cys [15000nM]	VWF96-Cys [25000nM]	VWF96-Cys [12500nM]	VWF96-Cys [22500nM]	VWF96-Cys [17500nM]
0	0	0	0	0	0	0	0
300	0.182156	0.206422	0.231111	0.257895	0.105263	0.158228	0.073743
600	0.271375	0.321101	0.302222	0.221053	0.329825	0.183544	0.163129
1200	0.505576	0.458716	0.422222	0.452632	0.319298	0.341772	0.326257
2400	0.613383	0.619266	0.573333	0.484211	0.512281	0.515823	0.610056
3600	0.780669	0.720183	0.728889	0.678947	0.680702	0.651899	0.670391
5400	0.843866	0.821101	0.848889	0.831579	0.817544	0.791139	0.815642
7200	0.776952	0.857798	0.862222	0.921053	0.838596	0.851266	0.864804

## Sheet: Figure 2e
	Fraction of proteolysis by ADAMTS13 [187.5nM]
Time (sec)	VWF96-Dis [5000nM]	VWF96-Dis [10000nM]	VWF96-Dis [15000nM]	VWF96-Dis [20000nM]	VWF96-Dis [30000nM]	VWF96-Dis [2500nM]	VWF96-Dis [3500nM]	VWF96-Dis [7500nM]
0	0	0	0	0	0	0	0	0
300	0.370851	0.159367	-0.0549362	0.301902	0.0664048	0.12016		0.0582072
600	0.398502	0.24696	0.0556475	0.342745	0.2193	0.344459	0.290598	0.181607
1500	0.543648	0.370351	0.281011	0.397359	0.458428
2400	0.685049	0.567815	0.428698	0.579133	0.458428	0.771696	0.827839	0.779977
3600	0.826531	0.681977	0.581477	0.637321	0.635577	0.913218	0.918193	0.877765
5400	0.923951	0.825411	0.747004	0.782689	0.70074	0.987984	0.967033	0.949942
7200	0.933915	0.887761	0.777862	0.823544	0.732085	0.985314	0.993895	0.982538

## Sheet: Figure 2f
	Fraction of proteolysis by ADAMTS13 [75nM]
Time (sec)	VWF96-MP [500nM]	VWF96-MP [1000nM]	VWF96-MP [2000nM]	VWF96-MP [4000nM]
0	0	0	0	0
600	0.369469	0.406876	0.411589	0.406216
1500	0.56534	0.573301	0.590626	0.593667
2700	0.840303	0.75588	0.76737	0.770476
3600	0.867803	0.859869	0.866742	0.834357
5400	0.943517	0.921579	0.909729	0.900637
7200	0.964548	0.947169	0.947152	0.924098

## Sheet: Figure 2g
[VWF96] μM	Initial rate of proteolysis (nMs-1)
0	0
0.25	0.299106
0.5	0.485648
0.75	0.775024
1	0.930381
1.5	1.34372
2	1.34788
3	2.17053
4	2.29948
5	3.59246
6	3.80556
7	3.9745
8	3.44172
10	4.61719
13	4.71921
14	3.79812
15	4.39387
16	6.15978
20	5.93939
0.25		0.37803
0.5		0.543609
0.75		0.958582
1		1.268
1.5		1.74918
2		1.84038
3		2.19744
4		3.16232
5		2.78533
6		3.37014
7		4.02191
8		5.19537
10		4.7859
13		4.4816
14		4.66525
15		4.894
16		5.74474
20		4.2702
0.25			0.334527
0.5			0.539397
0.75			0.661119
1			0.899288
1.5			1.27714
2			1.56981
3			2.02065
4			2.40616
5			2.45903
6			2.97893
7			2.99394
8			3.63239
10			4.4683
13			4.51742
14			5.00265
15			4.65294
16			5.67294
20			6.23186
0.25				0.238171
0.5				0.433942
0.75				0.738705
1				0.969163
1.5				1.76955
2				1.48629
3				1.86009
4				2.24315
5				2.55879
6				3.03392
7				3.46674
8				3.49356
10				4.00714
13				4.03772
14				5.16005
15				4.65085
16				5.05857
20				4.86307
27.5					3.88658
37.5					3.82897
47.5					3.69652
57.5					4.11755
65					4.60037
75					4.78737
85					4.57033
95					5.02619
100					4.41657
110					5.60594
70						3.23629
80						5.24152
90						4.19818
105						5.09124
115						4.75091
120						5.75156
125						6.65107
130						6.58641
135						7.16767
140						7.67447
0.3							0.790983
0.8							1.9413
1.2							2.21319
1.8							2.10674
2.2							2.69446
3.5							2.77954
6.5							3.42294
12.5							4.02497
14.5							4.21849
19.5							5.25914
0.2								0.637011
0.85								1.68836
1.45								1.75162
2.65								1.73599
4.75								2.58037
6.75								3.41495
8.75								2.78877
10.5								3.23386
13.5								4.5213
15.5								4.84671

## Sheet: Figure 2h
[VWF87 (ΔSpacer)] μM	Initial rate of proteolysis (nMs-1)
0	0
0.5	0.0271567
1	0.0487961
2	0.138805
4	0.208407
7	0.270745
10	0.609057
13	0.713202
16	0.775115
19	0.528388
23	1.25802
27	1.49054
30	1.55771
35	1.61211
40	2.02969
45	2.51475
50	2.42473
65	3.28073
70	3.28616
20		0.682831
40		1.27264
60		1.40471
80		2.03828
100		2.31094
150		2.8021
200		3.00058
250		3.74755
300		3.28499
350		3.73968
10			0.876361
20			1.16024
30			1.92724
40			1.81903
50			2.15332
60			3.01544
70			2.62715
80			2.70277
90			3.10306
100			2.3616
5				0.379235
7.5				0.406817
15				1.07405
25				1.38826
55				2.57188
75				1.7515
95				1.57556
115				2.40733
135				2.38688
2.5					0.345714
4.5					0.455047
7.5					0.610977
17.5					1.07365
27.5					1.60122
37.5					1.91538
57.5					2.35033
87.5					2.6443
117.5					3.21529
130					3.43398

## Sheet: Figure 2i
[VWF96-Spacer] μM	Initial rate of proteolysis (nMs-1)
0	0
10	0.8397
20	1.76501
30	1.67195
40	2.07994
50	1.95078
60	2.3747
70	2.35594
80	3.50495
90	3.14563
100	3.69782
5		0.620045
7.5		0.954553
15		1.21348
25		2.04024
35		1.75672
55		2.29303
75		2.29993
95		2.80466
115		3.71749
135		3.48032
6			0.852327
8			1.0989
13			1.34378
22.5			1.8359
32.5			2.23288
45			2.28485
65			2.54658
85			2.39925
110			2.92351
120			2.17412
2.5				0.348337
4.5				0.648721
17.5				1.69873
27.5				2.10814
37.5				2.2971
47.5				2.37891
67.5				2.76067
87.5				3.29167
117.5				3.88408
130				4.04322

## Sheet: Figure 2j
[VWF96-Cys] μM	Initial rate of proteolysis (nMs-1)
0	0
10		0.666412
20		1.31141
30		2.07825
40		2.4981
50		2.72937
60		2.54126
70		2.94731
80		3.03927
90		2.84676
100		4.27731
5			0.368302
7.5			0.515837
15			0.999536
25			1.51873
35			2.1344
55			2.71287
75			2.81156
95			3.58944
115			4.14838
135			4.05138
12.5				0.728006
22.5				1.26727
37.5				1.92484
52.5				2.49619
65				2.84244
85				3.33656
110				3.52383
150				4.49915
175				4.3262
200				4.65153
2.5					0.193912
17.5					1.14182
47.5					2.336
77.5					3.12202
107.5					3.55459
140					4.32667
160					4.79881
180					5.1551
210					5.51499
230					6.4062

[truncated: 8 more sheets: Figure 2k, Figure 2l, Figure 3a, Figure 3b, Sup Figure 1a, Sup Figure 1b, Sup Figure 1c, Sup Figure 1d]
